# Supplementary material for: Pupal Development and Adult Acclimation Temperatures Influence the Cold and Heat Tolerance in Tenebrio molitor (Coleoptera: Tenebrionidae)
Source: Insects. 2025 Apr 11;16(4):402. doi: 10.3390/insects16040402 (PMC12028052; doi:10.3390/insects16040402)
Supplement: Supplementary file 1 [file insects-16-00402-s001.zip]

Archive with 1 entries (1 files):
- insects-3553393-supplementary.xlsx
