# Supplementary material for: Pupal Development and Adult Acclimation Temperatures Influence the Cold and Heat Tolerance in Tenebrio molitor (Coleoptera: Tenebrionidae)
Source: Insects. 2025 Apr 11;16(4):402. doi: 10.3390/insects16040402 (PMC12028052; doi:10.3390/insects16040402)
Supplement: Supplementary file 1 [file insects-16-00402-s001.zip › insects-3553393-supplementary.xlsx]

## Sheet: Chill-coma_4temp
individual	rec_time_(s)	sex	growth_temp_(deg_C)	adult_temp_(deg_C)	weight _(mg)
1	168	m	16	16	116.7
2	176	m	16	16	127.2
3	180	f	16	16	101.7
4	183	f	16	16	104.1
5	192	f	16	16	133.5
6	195	m	16	16	105.8
7	199	m	16	16	128.8
8	205	m	16	16	112.7
9	205	m	16	16	117.2
10	209	f	16	16	97.1
11	216	f	16	16	132.9
12	216	f	16	16	124.5
13	222	m	16	16	109.8
14	222	f	16	16	118.1
15	222	m	16	16	112.7
16	227	m	16	16	99.6
17	227	f	16	16	125.1
18	230	m	16	16	118.3
19	230	m	16	16	121.9
20	237	f	16	16	108.7
21	237	m	16	16	119.7
22	237	f	16	16	134.7
23	243	f	16	16	111.5
24	243	f	16	16	130.5
25	243	f	16	16	113.6
26	247	m	16	16	103.5
27	247	m	16	16	135.2
28	247	m	16	16	100
29	247	f	16	16	131
30	259	m	16	16	111.7
31	259	m	16	16	132.3
32	259	f	16	16	118.1
33	264	m	16	16	101.9
34	267	m	16	16	120.5
35	274	f	16	16	128.4
36	281	f	16	16	113.8
37	285	m	16	16	105.7
38	294	f	16	16	106.9
39	315	f	16	16	116.4
40	327	m	16	16	101.4
41	169	m	21	21	112
42	174	m	21	21	131
43	189	m	21	21	116.4
44	194	f	21	21	101.7
45	203	m	21	21	101.2
46	210	m	21	21	126.8
47	215	m	21	21	133.3
48	218	f	21	21	118.1
49	218	f	21	21	93.2
50	226	f	21	21	99.2
51	226	f	21	21	106.7
52	227	f	21	21	99.6
53	227	m	21	21	122.1
54	231	m	21	21	101.1
55	231	f	21	21	109.7
56	234	m	21	21	98.3
57	234	f	21	21	124.6
58	234	m	21	21	93.5
59	234	m	21	21	104
60	240	f	21	21	110.6
61	240	f	21	21	104.8
62	240	f	21	21	98.7
63	243	f	21	21	96.4
64	243	m	21	21	117.5
65	250	m	21	21	94.8
66	259	f	21	21	126.8
67	259	m	21	21	128.6
68	268	f	21	21	96.9
69	274	m	21	21	103.7
70	274	f	21	21	106.5
71	280	f	21	21	92.5
72	287	m	21	21	101.6
73	295	m	21	21	131.5
74	302	m	21	21	97.2
75	311	m	21	21	102.7
76	315	f	21	21	105.8
77	326	f	21	21	94.8
78	332	m	21	21	122.8
79	346	m	21	21	117.9
80	357	f	21	21	100
81	193	f	25	25	109.1
82	205	m	25	25	126.6
83	217	m	25	25	126.4
84	224	f	25	25	111.1
85	236	m	25	25	129.2
86	243	m	25	25	109.4
87	250	f	25	25	123.6
88	255	m	25	25	112.9
89	259	m	25	25	120.5
90	267	f	25	25	127.1
91	267	m	25	25	104.8
92	267	f	25	25	117.2
93	273	f	25	25	108.5
94	280	f	25	25	99.3
95	280	m	25	25	134.7
96	284	m	25	25	127
97	284	f	25	25	113.7
98	287	f	25	25	133.4
99	287	f	25	25	105.4
100	287	m	25	25	110.8
101	287	m	25	25	126
102	289	f	25	25	97.6
103	289	m	25	25	99.6
104	296	f	25	25	112.9
105	301	m	25	25	128.9
106	301	f	25	25	104.1
107	306	m	25	25	118.5
108	306	f	25	25	114.9
109	315	m	25	25	128.5
110	321	m	25	25	106.9
111	339	m	25	25	118.6
112	354	f	25	25	107.5
113	354	m	25	25	105.3
114	363	f	25	25	113.7
115	363	f	25	25	135.6
116	378	m	25	25	124.8
117	386	m	25	25	127.1
118	399	f	25	25	105.4
119	402	m	25	25	131.7
120	415	f	25	25	121.4
121	291	f	30	30	122.1
122	299	f	30	30	93.3
123	307	f	30	30	102.6
124	309	m	30	30	92.1
125	316	m	30	30	123.8
126	325	f	30	30	131.6
127	329	m	30	30	93.7
128	334	f	30	30	109.5
129	342	m	30	30	94.6
130	350	f	30	30	94.6
131	359	f	30	30	93.2
132	368	m	30	30	101.6
133	368	m	30	30	105
134	368	f	30	30	112
135	371	f	30	30	128.7
136	371	f	30	30	118.7
137	375	f	30	30	127.8
138	375	m	30	30	97.5
139	384	f	30	30	101.9
140	384	m	30	30	103.7
141	384	f	30	30	113.2
142	387	m	30	30	107.8
143	387	m	30	30	114.7
144	389	f	30	30	130.5
145	392	m	30	30	95.9
146	399	m	30	30	131.7
147	406	f	30	30	130.1
148	412	f	30	30	116.5
149	417	m	30	30	133.4
150	423	f	30	30	110.6
151	423	m	30	30	93.3
152	430	m	30	30	121.8
153	436	f	30	30	92.1
154	443	f	30	30	123.9
155	443	m	30	30	118.1
156	457	m	30	30	107.4
157	468	m	30	30	128.7
158	473	f	30	30	123.8
159	486	m	30	30	128.9
160	502	m	30	30	103.6

## Sheet: Chil-coma_2x2temp
individual	rec_time_(s)	sex	growth_temp_(deg_C)	adult_temp_(deg_C)	weight _(mg)
41	169	m	21	21	112
42	174	m	21	21	131
43	189	m	21	21	116.4
44	194	f	21	21	101.7
45	203	m	21	21	101.2
46	210	m	21	21	126.8
47	215	m	21	21	133.3
48	218	f	21	21	118.1
49	218	f	21	21	93.2
50	226	f	21	21	99.2
51	226	f	21	21	106.7
52	227	f	21	21	99.6
53	227	m	21	21	122.1
54	231	m	21	21	101.1
55	231	f	21	21	109.7
56	234	m	21	21	98.3
57	234	f	21	21	124.6
58	234	m	21	21	93.5
59	234	m	21	21	104
60	240	f	21	21	110.6
61	240	f	21	21	104.8
62	240	f	21	21	98.7
63	243	f	21	21	96.4
64	243	m	21	21	117.5
65	250	m	21	21	94.8
66	259	f	21	21	126.8
67	259	m	21	21	128.6
68	268	f	21	21	96.9
69	274	m	21	21	103.7
70	274	f	21	21	106.5
71	280	f	21	21	92.5
72	287	m	21	21	101.6
73	295	m	21	21	131.5
74	302	m	21	21	97.2
75	311	m	21	21	102.7
76	315	f	21	21	105.8
77	326	f	21	21	94.8
78	332	m	21	21	122.8
79	346	m	21	21	117.9
80	357	f	21	21	100
121	291	f	30	30	122.1
122	299	f	30	30	93.3
123	307	f	30	30	102.6
124	309	m	30	30	92.1
125	316	m	30	30	123.8
126	325	f	30	30	131.6
127	329	m	30	30	93.7
128	334	f	30	30	109.5
129	342	m	30	30	94.6
130	350	f	30	30	94.6
131	359	f	30	30	93.2
132	368	m	30	30	101.6
133	368	m	30	30	105
134	368	f	30	30	112
135	371	f	30	30	128.7
136	371	f	30	30	118.7
137	375	f	30	30	127.8
138	375	m	30	30	97.5
139	384	f	30	30	101.9
140	384	m	30	30	103.7
141	384	f	30	30	113.2
142	387	m	30	30	107.8
143	387	m	30	30	114.7
144	389	f	30	30	130.5
145	392	m	30	30	95.9
146	399	m	30	30	131.7
147	406	f	30	30	130.1
148	412	f	30	30	116.5
149	417	m	30	30	133.4
150	423	f	30	30	110.6
151	423	m	30	30	93.3
152	430	m	30	30	121.8
153	436	f	30	30	92.1
154	443	f	30	30	123.9
155	443	m	30	30	118.1
156	457	m	30	30	107.4
157	468	m	30	30	128.7
158	473	f	30	30	123.8
159	486	m	30	30	128.9
160	502	m	30	30	103.6
161	302	m	21	30	114.8
162	302	f	21	30	92.1
163	322	f	21	30	99.1
164	324	m	21	30	96.6
165	346	m	21	30	110.8
166	346	f	21	30	96.3
167	346	f	21	30	113.9
168	353	m	21	30	92.4
169	353	f	21	30	124.3
170	353	f	21	30	116.3
171	366	m	21	30	96.9
172	366	f	21	30	126.2
173	366	m	21	30	121.9
174	372	m	21	30	101.1
175	372	f	21	30	123.8
176	378	m	21	30	104.5
177	378	m	21	30	118.8
178	378	f	21	30	125
179	384	f	21	30	108.3
180	384	m	21	30	118.8
181	388	f	21	30	114.4
182	389	m	21	30	134.1
183	397	f	21	30	122.7
184	397	f	21	30	113.9
185	403	f	21	30	126.9
186	403	m	21	30	127.3
187	409	m	21	30	92.4
188	415	f	21	30	111.9
189	415	m	21	30	120.3
190	423	m	21	30	127
191	427	f	21	30	105.5
192	436	m	21	30	114.7
193	440	m	21	30	96.9
194	446	m	21	30	109.1
195	459	f	21	30	94.2
196	475	m	21	30	130.8
197	483	m	21	30	113.4
198	497	f	21	30	92.4
199	502	m	21	30	132.1
200	519	f	21	30	94.3
201	163	f	30	21	100.3
202	171	f	30	21	120.8
203	184	m	30	21	116.6
204	190	f	30	21	124.3
205	198	m	30	21	127.7
206	206	m	30	21	95.5
207	214	f	30	21	101.6
208	214	f	30	21	109.6
209	214	f	30	21	124
210	214	m	30	21	116.8
211	223	f	30	21	107.1
212	223	m	30	21	106
213	223	f	30	21	125.7
214	229	f	30	21	130.7
215	229	m	30	21	125.2
216	229	f	30	21	122.9
217	237	m	30	21	105.5
218	237	m	30	21	104.2
219	244	f	30	21	115.9
220	244	f	30	21	96.1
221	244	f	30	21	111.9
222	244	m	30	21	104.4
223	252	f	30	21	96.8
224	252	m	30	21	114.5
225	252	f	30	21	112.8
226	259	f	30	21	127.5
227	259	m	30	21	101.6
228	263	m	30	21	123.4
229	263	m	30	21	96
230	268	f	30	21	120
231	268	m	30	21	131.2
232	275	m	30	21	116.3
233	275	f	30	21	118.8
234	284	m	30	21	109.9
235	296	m	30	21	119.1
236	308	m	30	21	95.4
237	316	m	30	21	121.7
238	324	f	30	21	95
239	337	m	30	21	99.1
240	342	f	30	21	117.9

## Sheet: Heat_4temp
individual	knockdown_time_(s)	sex	growth_temp_(deg_C)	adult_temp_(deg_C)	weight_(mg)
1	153	f	16	16	119.4
2	165	f	16	16	111.8
3	171	f	16	16	109.9
4	190	m	16	16	111.6
5	206	m	16	16	111.5
6	217	f	16	16	131.5
7	221	f	16	16	101.3
8	221	m	16	16	132.1
9	229	m	16	16	97.7
10	234	f	16	16	115.7
11	240	m	16	16	101.6
12	248	f	16	16	130
13	249	f	16	16	110.3
14	249	m	16	16	129.2
15	257	m	16	16	135.5
16	261	f	16	16	118.2
17	261	f	16	16	110.9
18	266	m	16	16	114.9
19	266	m	16	16	116.8
20	266	m	16	16	97.3
21	271	f	16	16	119.3
22	271	f	16	16	100.1
23	276	m	16	16	127.8
24	276	m	16	16	103.3
25	284	f	16	16	103.1
26	284	m	16	16	125.6
27	288	m	16	16	120.5
28	291	m	16	16	100.2
29	291	f	16	16	111.1
30	296	m	16	16	98.8
31	303	f	16	16	107.7
32	311	m	16	16	118
33	320	f	16	16	133.1
34	326	m	16	16	99.3
35	330	m	16	16	133.2
36	346	m	16	16	98.2
37	353	f	16	16	115
38	374	m	16	16	122.9
39	383	m	16	16	115.7
40	415	m	16	16	118.1
146	176	f	21	21	102.6
147	195	m	21	21	102.5
148	209	f	21	21	126.8
149	211	f	21	21	131.3
150	217	f	21	21	111.8
151	230	m	21	21	120.1
152	238	f	21	21	100.7
153	256	m	21	21	124.8
154	268	m	21	21	106.6
155	272	m	21	21	130.7
156	282	f	21	21	101.9
157	297	f	21	21	105.1
158	301	m	21	21	100.2
159	314	f	21	21	101.3
160	326	f	21	21	99.2
161	330	f	21	21	124.4
162	343	f	21	21	125.6
163	350	m	21	21	107.9
164	357	m	21	21	97.4
165	369	m	21	21	122
166	372	f	21	21	98.9
167	372	m	21	21	123.4
168	372	m	21	21	134.7
169	377	f	21	21	129.8
170	377	f	21	21	99.5
171	384	m	21	21	115.1
172	384	m	21	21	133.6
173	384	f	21	21	131.4
174	390	m	21	21	115.8
175	390	f	21	21	97.4
176	393	m	21	21	134.9
177	414	m	21	21	108.4
178	414	m	21	21	99.7
179	428	f	21	21	124.9
180	435	m	21	21	119.4
181	452	m	21	21	131.4
182	459	f	21	21	112.8
183	471	m	21	21	124.8
184	480	m	21	21	97.6
185	495	f	21	21	131.3
81	256	f	25	25	111.6
82	271	f	25	25	119.2
83	293	m	25	25	107.9
84	309	m	25	25	126.6
85	331	f	25	25	118
86	335	m	25	25	98
87	346	m	25	25	115.2
88	354	m	25	25	130.8
89	370	f	25	25	120.5
90	382	f	25	25	102.3
91	390	m	25	25	115
92	406	f	25	25	122.8
93	406	f	25	25	121.7
94	422	m	25	25	105.6
95	422	m	25	25	104.7
96	427	f	25	25	97.4
97	427	m	25	25	127.5
98	436	f	25	25	103.9
99	441	f	25	25	117.7
100	441	f	25	25	119.6
101	441	m	25	25	108.7
102	448	m	25	25	107.5
103	448	f	25	25	115.8
104	459	m	25	25	107.2
105	464	m	25	25	100.9
106	472	f	25	25	102.9
107	478	m	25	25	106.7
108	490	m	25	25	124.4
109	529	f	25	25	123.3
110	529	f	25	25	119.7
111	555	m	25	25	110
112	569	f	25	25	120.8
113	581	m	25	25	125
114	598	m	25	25	125.4
115	602	f	25	25	122.6
116	615	m	25	25	114.6
117	624	m	25	25	131.8
118	642	f	25	25	101.7
119	654	m	25	25	125.1
120	660	m	25	25	97.6
291	365	m	30	30	133
292	392	f	30	30	115.2
293	407	f	30	30	107.5
294	414	f	30	30	119.9
295	423	m	30	30	108.9
296	430	f	30	30	125.7
297	430	f	30	30	111.5
298	439	f	30	30	133.1
299	453	f	30	30	122.7
300	456	m	30	30	122.2
301	461	m	30	30	122.2
302	478	m	30	30	107.6
303	478	m	30	30	134.4
304	490	f	30	30	103.7
305	438	f	30	30	98
306	445	f	30	30	115.8
307	457	m	30	30	132.8
308	471	m	30	30	103.2
309	484	f	30	30	108.1
310	491	m	30	30	109.2
311	504	m	30	30	107.8
312	507	f	30	30	107.8
313	507	m	30	30	125.5
314	522	m	30	30	120.8
315	522	m	30	30	125
316	536	f	30	30	119.5
317	536	m	30	30	123.4
318	536	m	30	30	104.1
319	552	m	30	30	112.4
320	552	m	30	30	123.6
321	558	f	30	30	123.8
322	561	f	30	30	97.5
323	561	f	30	30	120.3
324	561	m	30	30	118.8
325	569	m	30	30	129.2
326	589	f	30	30	114.3
327	607	m	30	30	108.2
328	615	f	30	30	134.2
329	635	m	30	30	108.4
330	664	m	30	30	123.5

## Sheet: Heat_2x2temp
individual	knockdown_time_(s)	sex	growth_temp_(deg_C)	adult_temp_(deg_C)	weight_(mg)
146	176	f	21	21	102.6
147	195	m	21	21	102.5
148	209	f	21	21	126.8
149	211	f	21	21	131.3
150	217	f	21	21	111.8
151	230	m	21	21	120.1
152	238	f	21	21	100.7
153	256	m	21	21	124.8
154	268	m	21	21	106.6
155	272	m	21	21	130.7
156	282	f	21	21	101.9
157	297	f	21	21	105.1
158	301	m	21	21	100.2
159	314	f	21	21	101.3
160	326	f	21	21	99.2
161	330	f	21	21	124.4
162	343	f	21	21	125.6
163	350	m	21	21	107.9
164	357	m	21	21	97.4
165	369	m	21	21	122
166	372	f	21	21	98.9
167	372	m	21	21	123.4
168	372	m	21	21	134.7
169	377	f	21	21	129.8
170	377	f	21	21	99.5
171	384	m	21	21	115.1
172	384	m	21	21	133.6
173	384	f	21	21	131.4
174	390	m	21	21	115.8
175	390	f	21	21	97.4
176	393	m	21	21	134.9
177	414	m	21	21	108.4
178	414	m	21	21	99.7
179	428	f	21	21	124.9
180	435	m	21	21	119.4
181	452	m	21	21	131.4
182	459	f	21	21	112.8
183	471	m	21	21	124.8
184	480	m	21	21	97.6
185	495	f	21	21	131.3
186	325	f	21	30	124.8
187	337	m	21	30	131.7
188	352	f	21	30	110.5
189	359	f	21	30	104
190	368	f	21	30	122.9
191	375	f	21	30	124.2
192	375	f	21	30	127.4
193	384	m	21	30	115.3
194	398	m	21	30	126.9
195	401	f	21	30	109
196	406	f	21	30	129.4
197	423	f	21	30	132.7
198	423	f	21	30	126.1
199	435	m	21	30	120.5
200	435	m	21	30	115.9
201	439	f	21	30	116.5
202	439	m	21	30	98.7
203	447	m	21	30	112
204	447	f	21	30	118.3
205	452	m	21	30	121.2
206	456	f	21	30	120.8
207	456	f	21	30	110.1
208	468	m	21	30	134.2
209	486	f	21	30	100.1
210	486	f	21	30	99.2
211	494	m	21	30	134
212	505	m	21	30	117.6
213	524	f	21	30	107.4
214	529	m	21	30	103.8
215	537	m	21	30	99.4
216	556	f	21	30	132.2
217	589	m	21	30	121.8
218	603	m	21	30	122.8
219	675	m	21	30	124.2
220	678	m	21	30	124
256	209	m	30	21	120.2
257	227	m	30	21	133.8
258	249	f	30	21	101.9
259	255	f	30	21	100.5
260	277	f	30	21	105.4
261	286	f	30	21	128.7
262	293	m	30	21	109.6
263	293	m	30	21	131.1
264	302	f	30	21	130
265	308	m	30	21	124
266	313	f	30	21	135.4
267	313	m	30	21	135.6
268	327	m	30	21	106
269	327	f	30	21	105.8
270	336	f	30	21	107.1
271	336	m	30	21	101
272	336	f	30	21	121.5
273	338	m	30	21	134.6
274	348	m	30	21	126.4
275	348	m	30	21	132.2
276	354	f	30	21	98.6
277	366	m	30	21	131.6
278	366	f	30	21	123.2
279	373	f	30	21	112.6
280	379	f	30	21	116.4
281	408	m	30	21	128.6
282	422	m	30	21	113.5
283	434	m	30	21	131.6
284	458	f	30	21	120
285	467	m	30	21	133.4
286	480	f	30	21	130.4
287	488	f	30	21	117
288	503	m	30	21	115.6
289	512	m	30	21	102.5
290	517	m	30	21	123.7
291	365	m	30	30	133
292	392	f	30	30	115.2
293	407	f	30	30	107.5
294	414	f	30	30	119.9
295	423	m	30	30	108.9
296	430	f	30	30	125.7
297	430	f	30	30	111.5
298	439	f	30	30	133.1
299	453	f	30	30	122.7
300	456	m	30	30	122.2
301	461	m	30	30	122.2
302	478	m	30	30	107.6
303	478	m	30	30	134.4
304	490	f	30	30	103.7
305	438	f	30	30	98
306	445	f	30	30	115.8
307	457	m	30	30	132.8
308	471	m	30	30	103.2
309	484	f	30	30	108.1
310	491	m	30	30	109.2
311	504	m	30	30	107.8
312	507	f	30	30	107.8
313	507	m	30	30	125.5
314	522	m	30	30	120.8
315	522	m	30	30	125
316	536	f	30	30	119.5
317	536	m	30	30	123.4
318	536	m	30	30	104.1
319	552	m	30	30	112.4
320	552	m	30	30	123.6
321	558	f	30	30	123.8
322	561	f	30	30	97.5
323	561	f	30	30	120.3
324	561	m	30	30	118.8
325	569	m	30	30	129.2
326	589	f	30	30	114.3
327	607	m	30	30	108.2
328	615	f	30	30	134.2
329	635	m	30	30	108.4
330	664	m	30	30	123.5
